# Supplementary material for: Genome-wide association study exploring the genetic architecture of eggshell speckles in laying hens
Source: BMC Genomics. 2023 Nov 22;24:704. doi: 10.1186/s12864-023-09632-7 (PMC10666442; doi:10.1186/s12864-023-09632-7)
Supplement: Supplementary file 2 — Supplementary Table S3. Gene Ontology enrichment analysis of candidate genes [file 12864_2023_9632_MOESM2_ESM.xls]

## Sheet: Sheet1
Supplementary Table S3. Gene Ontology enrichment analysis of candidate genes
Term	ID	Corrected P-Value	Input
calcium-dependent phospholipase A2 activity	GO:0047498	0.00685245	PLA2G4B|PLA2G4EL5
glycerophospholipid catabolic process	GO:0046475	0.00685245	PLA2G4B|PLA2G4EL5
phospholipase A2 activity （consuming 1,2-dioleoylphosphatidylethanolamine)	GO:0102568	0.00685245	PLA2G4B|PLA2G4EL5
phospholipase A2 activity (consuming 1,2-dipalmitoylphosphatidylcholine)	GO:0102567	0.00685245	PLA2G4B|PLA2G4EL5
phospholipase A2 activity	GO:0004623	0.0104232	PLA2G4B|PLA2G4EL5
calcium ion binding	GO:0005509	0.0112181	EHD4|PLA2G4EL5|DLL4|SMOC1|PLA2G4B
negative regulation of Notch signaling pathway	GO:0045746	0.0142305	CHAC1|DLL4
Notch binding	GO:0005112	0.0142305	CHAC1|DLL4
calcium-dependent phospholipid binding	GO:0005544	0.0303485	PLA2G4B|PLA2G4EL5
