# Supplementary material for: Genome-wide association study exploring the genetic architecture of eggshell speckles in laying hens
Source: BMC Genomics. 2023 Nov 22;24:704. doi: 10.1186/s12864-023-09632-7 (PMC10666442; doi:10.1186/s12864-023-09632-7)
Supplement: Supplementary file 4 — Supplementary Table S4. KEGG pathways analysis of candidate genes [file 12864_2023_9632_MOESM4_ESM.xls]

## Sheet: Sheet1
Supplementary Table S4.KEGG pathways analysis of candidate genes
Term	ID	Corrected P-Value	Input
alpha-Linolenic acid metabolism	gga00592	8.46e-05	PLA2G4B|PLA2G4EL5|PLA2G4EL6
Linoleic acid metabolism	gga00591	8.46e-05	PLA2G4B|PLA2G4EL5|PLA2G4EL6
Ether lipid metabolism	gga00565	0.000235241	PLA2G4B|PLA2G4EL5|PLA2G4EL6
Arachidonic acid metabolism	gga00590	0.000235241	PLA2G4B|PLA2G4EL5|PLA2G4EL6
VEGF signaling pathway	gga04370	0.000358379	PLA2G4B|PLA2G4EL5|PLA2G4EL6
GnRH signaling pathway	gga04912	0.000962079	PLA2G4B|PLA2G4EL5|PLA2G4EL6
Glycerophospholipid metabolism	gga00564	0.00106604	PLA2G4B|PLA2G4EL5|PLA2G4EL6
Vascular smooth muscle contraction	gga04270	0.00174448	PLA2G4B|PLA2G4EL5|PLA2G4EL6
Necroptosis	gga04217	0.00235031	PLA2G4B|PLA2G4EL5|PLA2G4EL6
MAPK signaling pathway	gga04010	0.0130633	PLA2G4B|PLA2G4EL5|PLA2G4EL6
